# Supplementary material for: Genome-Wide Identification and Hormone-Induced Expression Analysis of the Anthocyanidin Reductase Gene Family in Sainfoin (Onobrychis viciifolia Scop.)
Source: Int J Mol Sci. 2025 Nov 21;26(23):11256. doi: 10.3390/ijms262311256 (PMC12691743; doi:10.3390/ijms262311256)
Supplement: Supplementary file 1 [file ijms-26-11256-s001.zip]

Archive with 11 entries (11 files):
- Figure S1.pdf
- Figure S2.pdf
- Figure S3.pdf
- Figure S4.pdf
- Figure S5.pdf
- Table S1.xlsx
- Table S2.pdf
- Table S3.xlsx
- Table S4.xlsx
- Table S5.xlsx
- Table S6.xlsx
