# Supplementary material for: Genome-Wide Identification and Hormone-Induced Expression Analysis of the Anthocyanidin Reductase Gene Family in Sainfoin (Onobrychis viciifolia Scop.)
Source: Int J Mol Sci. 2025 Nov 21;26(23):11256. doi: 10.3390/ijms262311256 (PMC12691743; doi:10.3390/ijms262311256)
Supplement: Supplementary file 1 [file ijms-26-11256-s001.zip › Table S1.xlsx]

## Sheet: Sheet1
Table S1. Properties of ANR family members in Onobrychis viciifolia
Gene Name	Gene ID	Amino Acid	Molecular Weight(kDa)	Theoretical pI	Instability Coefficient	Instability Index	GRAVY	Predicted Location
OvANR1	LeOno01aG0347800.1	324	35.922	5.92	39.32	90.77	-0.117	Cytoplasmic
OvANR2	LeOno01aG0348100.1	326	36.194	5.3	40.24	95.61	0.034	Cytoplasmic
OvANR3	LeOno01bG0332500.1	324	35.887	5.91	40.47	92.28	-0.111	Cytoplasmic
OvANR4	LeOno01bG0332600.1	369	40.587	7.11	38.5	89.27	-0.072	Chloroplast
OvANR5	LeOno01cG0353500.1	335	37.097	5.72	37.43	92.75	-0.034	Cytoplasmic
OvANR6	LeOno01cG0353600.1	330	36.765	6.04	38.74	87.7	-0.079	Cytoplasmic
OvANR7	LeOno01cG0353800.1	326	36.045	5.19	43.99	91.75	0	Cytoplasmic
OvANR8	LeOno01dG0342300.1	324	36.000.	6.47	40.09	92.28	-0.125	Cytoplasmic
OvANR9	LeOno01dG0342400.1	324	35.975	5.92	39.74	93.52	-0.054	Cytoplasmic
OvANR10	LeOno02aG0146800.1	319	35.401	6.75	39.33	91.6	-0.103	Cytoplasmic
OvANR11	LeOno02aG0315800.1	333	36.417	5.51	43.4	86.37	-0.113	Chloroplast
OvANR12	LeOno02aG0366800.1	320	35.255	5.81	26.93	102.03	0.015	Cytoplasmic
OvANR13	LeOno02aG0366900.1	320	35.061	5.87	33.51	95.03	-0.029	Cytoplasmic
OvANR14	LeOno02aG0492600.1	319	34.966	5.62	24.72	100.94	-0.026	Cytoplasmic
OvANR15	LeOno02bG0145800.1	319	35.333	6.15	39.04	90.69	-0.126	Cytoplasmic
OvANR16	LeOno02bG0318900.1	352	38.798	5.33	41.92	85.6	-0.188	Cytoplasmic
OvANR17	LeOno02bG0371000.1	215	23.453	5.65	31.76	104.65	0.131	Cytoplasmic
OvANR18	LeOno02bG0371100.1	261	28..770	5.72	42.63	91.88	-0.067	Cytoplasmic
OvANR19	LeOno02bG0512700.1	319	34.952	5.62	24.72	100.94	-0.026	Cytoplasmic
OvANR20	LeOno02cG0148500.1	319	35.333	6	39.15	90.69	-0.113	Cytoplasmic
OvANR21	LeOno02cG0318600.1	433	48.309	8.35	47.76	77.69	-0.371	Cytoplasmic
OvANR22	LeOno02cG0370600.1	320	35.069	5.94	29.24	94.72	-0.039	Cytoplasmic
OvANR23	LeOno02cG0491900.1	319	34.952	5.62	24.72	100.94	-0.026	Cytoplasmic
OvANR24	LeOno02dG0154500.1	319	35.273	6.15	38.73	90.69	-0.125	Cytoplasmic
OvANR25	LeOno02dG0327800.1	433	48.218	8.36	46.46	77.92	-0.374	Mitochondrial
OvANR26	LeOno02dG0374200.1	320	35.171	5.7	30.13	98.38	0.015	Cytoplasmic
OvANR27	LeOno02dG0374300.1	320	35.066	6.15	37.61	93.81	-0.043	Cytoplasmic
OvANR28	LeOno02dG0386000.1	319	35.024	5.53	24.72	100.63	-0.043	Cytoplasmic
OvANR29	LeOno03aG0302000.1	291	31.245	6.55	35.3	88.49	-0.095	Cytoplasmic
OvANR30	LeOno03bG0294600.1	504	56.833	7.95	50.47	85.3	-0.352	Mitochondrial
OvANR31	LeOno03bG0306800.1	346	37.428	6.56	37.08	86.82	-0.186	Cytoplasmic
OvANR32	LeOno03cG0273200.1	328	36.794	6.27	35.93	97.16	-0.138	Cytoplasmic
OvANR33	LeOno03cG0285200.1	342	37.13	7.13	36.32	87.25	-0.194	Cytoplasmic
OvANR34	LeOno03dG0273800.1	328	36.794	6.27	36.31	97.16	-0.138	Cytoplasmic
OvANR35	LeOno03dG0285500.1	341	37.033	6.56	36.67	86.63	-0.206	Cytoplasmic
OvANR36	LeOno04aG0181000.1	248	27.459	5.31	29.26	90.36	-0.023	Cytoplasmic
OvANR37	LeOno04aG0181100.1	326	36.119	5.4	28.78	90.28	-0.075	Cytoplasmic
OvANR38	LeOno04aG0182800.1	326	36.166	5.77	34.93	97.7	-0.046	Cytoplasmic
OvANR39	LeOno04bG0005500.1	328	36.772	5.42	32.02	86.16	-0.382	Cytoplasmic
OvANR40	LeOno04bG0179400.1	326	36.053	5.31	31.28	88.5	-0.09	Cytoplasmic
OvANR41	LeOno04bG0181000.1	354	39.53	5.81	43.87	97.97	-0.059	Cytoplasmic
OvANR42	LeOno04cG0166600.1	326	36.096	5.41	31.02	87.88	-0.106	Cytoplasmic
OvANR43	LeOno04dG0005500.1	301	33.542	5.26	42.71	84.78	-0.352	Cytoplasmic
OvANR44	LeOno04dG0177300.1	326	35.992	5.77	31.51	97.12	-0.044	Cytoplasmic
OvANR45	LeOno04dG0179000.1	141	15.432	4.84	26.24	88.51	-0.112	Chloroplast
OvANR46	LeOno05aG0109400.1	339	36.837	7	32.77	93.01	-0.042	Plasma Membrane
OvANR47	LeOno05aG0257700.1	331	36.66	6.22	30.76	90.03	-0.227	Cytoplasmic
OvANR48	LeOno05aG0259300.1	99	10.511	9	19.88	97.37	0.227	Cytoplasmic
OvANR49	LeOno05aG0309000.1	335	37.356	5.21	38.44	93.67	-0.062	Cytoplasmic
OvANR50	LeOno05bG0119800.1	339	36.856	7.54	31.81	93.01	-0.046	Cytoplasmic
OvANR51	LeOno05bG0119900.1	337	36.574	6.66	27.73	97.86	0.026	Cytoplasmic
OvANR52	LeOno05bG0268000.1	331	36.632	6.22	29.43	89.73	-0.228	Cytoplasmic
OvANR53	LeOno05bG0270300.1	320	35.608	5.95	35.84	97.12	-0.144	Chloroplast
OvANR54	LeOno05bG0319000.1	335	37.377	5.49	40	92.21	-0.074	Plasma Membrane
OvANR55	LeOno05cG0117200.1	339	36.869	7.54	31.69	93.01	-0.054	Cytoplasmic
OvANR56	LeOno05cG0117300.1	316	34.032	8.11	30.12	100.98	0.054	Cytoplasmic
OvANR57	LeOno05cG0261900.1	331	36.699	6.27	29.59	89.73	-0.234	Cytoplasmic
OvANR58	LeOno05cG0312400.1	305	33.669	5.8	35.51	96.16	-0.032	Cytoplasmic
OvANR59	LeOno05cG0263900.1	320	35.648	5.95	35.01	97.12	-0.154	Chloroplast
OvANR60	LeOno05dG0087400.1	339	36.856	7.54	31.81	93.01	-0.046	Cytoplasmic
OvANR61	LeOno05dG0087500.1	337	36.502	6.4	28.03	98.72	0.036	Cytoplasmic
OvANR62	LeOno05dG0236200.1	345	38.345	6.22	29.76	92.58	-0.223	Cytoplasmic
OvANR63	LeOno05dG0238400.1	320	35.624	5.95	35.1	96.81	-0.152	Chloroplast
OvANR64	LeOno05dG0295200.1	335	37.299	5.72	38.97	93.37	-0.052	Plasma Membrane
OvANR65	LeOno06aG0043200.1	289	32.481	4.93	36.86	86.33	-0.356	Cytoplasmic
OvANR66	LeOno06bG0046900.1	351	39.068	5.72	31.99	91.88	-0.266	Cytoplasmic
OvANR67	LeOno06dG0043500.1	173	19.655	5.08	36.91	86.82	-0.383	Cytoplasmic
