# Supplementary material for: Genome-Wide Identification and Hormone-Induced Expression Analysis of the Anthocyanidin Reductase Gene Family in Sainfoin (Onobrychis viciifolia Scop.)
Source: Int J Mol Sci. 2025 Nov 21;26(23):11256. doi: 10.3390/ijms262311256 (PMC12691743; doi:10.3390/ijms262311256)
Supplement: Supplementary file 1 [file ijms-26-11256-s001.zip › Table S3.xlsx]

## Sheet: Sheet1
Table S3. Ka/Ks ratios of segmental duplication gene pairs in Onobrychis viciifolia
Seq_1	Seq_2	Ka	Ks	Ka_Ks	Purifying Selection
OvANR1	OvANR3	0.0128194	0.0435403	0.294426	yes
OvANR2	OvANR7	0.0147441	0.0364952	0.404002	yes
OvANR1	OvANR8	0.0094235	0.0272139	0.346276	yes
OvANR3	OvANR5	0.0210326	0.0341485	0.615915	yes
OvANR4	OvANR6	0.0434504	0.0671336	0.647223	yes
OvANR5	OvANR8	0.0272479	0.0411846	0.661604	yes
OvANR12	OvANR17	0.0457191	0.11984	0.3815	yes
OvANR10	OvANR15	0.0109304	0.0325506	0.335797	yes
OvANR14	OvANR19	0.00135563	0.0669234	0.0202564	yes
OvANR11	OvANR21	0.00799652	0.0729145	0.10967	yes
OvANR12	OvANR22	0.0472192	0.106811	0.44208	yes
OvANR14	OvANR23	0.00135532	0.0279753	0.0484471	yes
OvANR10	OvANR20	0.00408442	0.0183636	0.22242	yes
OvANR10	OvANR24	0.00956515	0.0230256	0.415414	yes
OvANR11	OvANR25	0.00398319	0.055305	0.0720223	yes
OvANR16	OvANR21	0.0158415	0.0705992	0.224386	yes
OvANR17	OvANR22	0.0415948	0.0687159	0.605315	yes
OvANR15	OvANR20	0.00681126	0.0137882	0.493992	yes
OvANR17	OvANR26	0.0242417	0.0554474	0.437203	yes
OvANR19	OvANR28	0.00271248	0.0620385	0.0437225	yes
OvANR16	OvANR25	0.0118913	0.0448203	0.26531	yes
