# Supplementary material for: Genome-Wide Identification and Hormone-Induced Expression Analysis of the Anthocyanidin Reductase Gene Family in Sainfoin (Onobrychis viciifolia Scop.)
Source: Int J Mol Sci. 2025 Nov 21;26(23):11256. doi: 10.3390/ijms262311256 (PMC12691743; doi:10.3390/ijms262311256)
Supplement: Supplementary file 1 [file ijms-26-11256-s001.zip › Table S4.xlsx]

## Sheet: Sheet1
Table S4. Collinear gene pairs of the ANR gene family between Onobrychis viciifolia and four other species.
Onobrychis viciifolia gene ID	Arabidopsis thaliana gene ID
LeOno02aG0366800.1	AT5G58490.1.TAIR10
LeOno02bG0145800.1	AT1G68540.1.TAIR10
LeOno02bG0371000.1	AT5G58490.1.TAIR10
LeOno02cG0370600.1	AT5G58490.1.TAIR10
LeOno02dG0374200.1	AT5G58490.1.TAIR10
LeOno03aG0302000.1	AT1G15950.1.TAIR10
LeOno03bG0306800.1	AT1G15950.1.TAIR10
LeOno03cG0285200.1	AT1G15950.1.TAIR10
LeOno03dG0285500.1	AT1G15950.1.TAIR10
LeOno04aG0181000.1	AT2G45400.1.TAIR10
LeOno04bG0179400.1	AT2G45400.1.TAIR10
LeOno04cG0166600.1	AT2G45400.1.TAIR10
LeOno04dG0177300.1	AT2G45400.1.TAIR10
LeOno05aG0109400.1	AT1G61720.1.TAIR10
LeOno05aG0257700.1	AT1G15950.1.TAIR10
LeOno05aG0257700.1	AT1G80820.1.TAIR10
LeOno05aG0309000.1	AT2G45400.1.TAIR10
LeOno05bG0119800.1	AT1G61720.1.TAIR10
LeOno05bG0268000.1	AT1G15950.1.TAIR10
LeOno05bG0268000.1	AT1G80820.1.TAIR10
LeOno05bG0319000.1	AT2G45400.1.TAIR10
LeOno05cG0117200.1	AT1G61720.1.TAIR10
LeOno05cG0261900.1	AT1G15950.1.TAIR10
LeOno05cG0261900.1	AT1G80820.1.TAIR10
LeOno05dG0087400.1	AT1G61720.1.TAIR10
LeOno05dG0236200.1	AT1G15950.1.TAIR10
LeOno05dG0236200.1	AT1G80820.1.TAIR10
LeOno05dG0295200.1	AT2G45400.1.TAIR10
Onobrychis viciifolia gene ID	Medicago truncatula gene ID
LeOno01aG0347800.1	Medtr8g062440.3.JCVIMt4.0v1
LeOno01bG0332500.1	Medtr8g062440.3.JCVIMt4.0v1
LeOno01dG0342300.1	Medtr8g062440.3.JCVIMt4.0v1
LeOno02aG0315800.1	Medtr2g028620.1.JCVIMt4.0v1
LeOno02aG0492600.1	Medtr3g031650.1.JCVIMt4.0v1
LeOno02aG0366800.1	Medtr3g031650.1.JCVIMt4.0v1
LeOno02aG0366800.1	Medtr5g072620.1.JCVIMt4.0v1
LeOno02aG0146800.1	Medtr5g056600.1.JCVIMt4.0v1
LeOno02aG0492600.1	Medtr5g072620.1.JCVIMt4.0v1
LeOno02bG0318900.1	Medtr2g028620.1.JCVIMt4.0v1
LeOno02bG0512700.1	Medtr3g031650.1.JCVIMt4.0v1
LeOno02bG0371000.1	Medtr3g031650.1.JCVIMt4.0v1
LeOno02bG0371000.1	Medtr5g072620.1.JCVIMt4.0v1
LeOno02bG0145800.1	Medtr5g056600.1.JCVIMt4.0v1
LeOno02bG0512700.1	Medtr5g072620.1.JCVIMt4.0v1
LeOno02cG0318600.1	Medtr2g028620.1.JCVIMt4.0v1
LeOno02cG0491900.1	Medtr3g031650.1.JCVIMt4.0v1
LeOno02cG0370600.1	Medtr3g031650.1.JCVIMt4.0v1
LeOno02cG0370600.1	Medtr5g072620.1.JCVIMt4.0v1
LeOno02cG0148500.1	Medtr5g056600.1.JCVIMt4.0v1
LeOno02cG0491900.1	Medtr5g072620.1.JCVIMt4.0v1
LeOno03aG0302000.1	Medtr2g104960.1.JCVIMt4.0v1
LeOno03aG0302000.1	Medtr4g009040.2.JCVIMt4.0v1
LeOno03bG0294600.1	Medtr2g101330.1.JCVIMt4.0v1
LeOno03bG0306800.1	Medtr2g104960.1.JCVIMt4.0v1
LeOno03bG0306800.1	Medtr4g009040.2.JCVIMt4.0v1
LeOno03cG0273200.1	Medtr2g101330.1.JCVIMt4.0v1
LeOno03cG0285200.1	Medtr2g104960.1.JCVIMt4.0v1
LeOno03cG0285200.1	Medtr4g009040.2.JCVIMt4.0v1
LeOno03cG0285200.1	Medtr4g006940.1.JCVIMt4.0v1
LeOno03dG0273800.1	Medtr2g101330.1.JCVIMt4.0v1
LeOno03dG0285500.1	Medtr2g104960.1.JCVIMt4.0v1
LeOno03dG0285500.1	Medtr4g009040.2.JCVIMt4.0v1
LeOno04aG0181000.1	Medtr7g074710.1.JCVIMt4.0v1
LeOno04bG0179400.1	Medtr7g074710.1.JCVIMt4.0v1
LeOno04cG0166600.1	Medtr7g074710.1.JCVIMt4.0v1
LeOno04dG0177300.1	Medtr7g074710.1.JCVIMt4.0v1
LeOno04dG0005500.1	Medtr7g117190.3.JCVIMt4.0v1
LeOno05aG0257700.1	Medtr2g104960.1.JCVIMt4.0v1
LeOno05aG0259300.1	Medtr4g009040.2.JCVIMt4.0v1
LeOno05aG0109400.1	Medtr4g092080.1.JCVIMt4.0v1
LeOno05aG0309000.1	Medtr4g023730.1.JCVIMt4.0v1
LeOno05aG0257700.1	Medtr4g006940.1.JCVIMt4.0v1
LeOno05bG0268000.1	Medtr2g104960.1.JCVIMt4.0v1
LeOno05bG0270300.1	Medtr4g009040.2.JCVIMt4.0v1
LeOno05bG0119800.1	Medtr4g092080.1.JCVIMt4.0v1
LeOno05bG0319000.1	Medtr4g023730.1.JCVIMt4.0v1
LeOno05bG0268000.1	Medtr4g006940.1.JCVIMt4.0v1
LeOno05cG0261900.1	Medtr2g104960.1.JCVIMt4.0v1
LeOno05cG0263900.1	Medtr4g009040.2.JCVIMt4.0v1
LeOno05cG0117200.1	Medtr4g092080.1.JCVIMt4.0v1
LeOno05cG0261900.1	Medtr4g006940.1.JCVIMt4.0v1
LeOno05dG0236200.1	Medtr2g104960.1.JCVIMt4.0v1
LeOno05dG0238400.1	Medtr4g009040.2.JCVIMt4.0v1
LeOno05dG0087400.1	Medtr4g092080.1.JCVIMt4.0v1
LeOno05dG0295200.1	Medtr4g023730.1.JCVIMt4.0v1
LeOno05dG0236200.1	Medtr4g006940.1.JCVIMt4.0v1
Onobrychis viciifolia gene ID	Cicer arietinum gene ID
LeOno01aG0347800.1	Ca_19534.v1.0.492
LeOno01bG0332500.1	Ca_19534.v1.0.492
LeOno01cG0353500.1	Ca_19535.v1.0.492
LeOno01dG0342300.1	Ca_19534.v1.0.492
LeOno02aG0315800.1	Ca_07958.v1.0.492
LeOno02aG0366800.1	Ca_14315.v1.0.492
LeOno02aG0492600.1	Ca_14315.v1.0.492
LeOno02aG0492600.1	Ca_08997.v1.0.492
LeOno02aG0366800.1	Ca_08997.v1.0.492
LeOno02bG0318900.1	Ca_07958.v1.0.492
LeOno02bG0371000.1	Ca_14315.v1.0.492
LeOno02bG0512700.1	Ca_14315.v1.0.492
LeOno02bG0512700.1	Ca_08997.v1.0.492
LeOno02bG0371000.1	Ca_08997.v1.0.492
LeOno02cG0318600.1	Ca_07958.v1.0.492
LeOno02cG0370600.1	Ca_14315.v1.0.492
LeOno02cG0491900.1	Ca_14315.v1.0.492
LeOno02cG0491900.1	Ca_08997.v1.0.492
LeOno02cG0370600.1	Ca_08997.v1.0.492
LeOno02dG0327800.1	Ca_07958.v1.0.492
LeOno02dG0386000.1	Ca_14315.v1.0.492
LeOno02dG0374200.1	Ca_14315.v1.0.492
LeOno02dG0386000.1	Ca_08997.v1.0.492
LeOno02dG0374200.1	Ca_08997.v1.0.492
LeOno03aG0302000.1	Ca_02922.v1.0.492
LeOno03bG0306800.1	Ca_02922.v1.0.492
LeOno03bG0306800.1	Ca_02922.v1.0.492
LeOno03bG0294600.1	Ca_02794.v1.0.492
LeOno03cG0285200.1	Ca_02922.v1.0.492
LeOno03cG0273200.1	Ca_02794.v1.0.492
LeOno03dG0285500.1	Ca_02922.v1.0.492
LeOno03dG0273800.1	Ca_02794.v1.0.492
LeOno04aG0181000.1	Ca_09533.v1.0.492
LeOno04bG0179400.1	Ca_09533.v1.0.492
LeOno04cG0166600.1	Ca_09533.v1.0.492
LeOno04dG0177300.1	Ca_09533.v1.0.492
LeOno05aG0257700.1	Ca_02922.v1.0.492
LeOno05aG0109400.1	Ca_05336.v1.0.492
LeOno05aG0257700.1	Ca_22920.v1.0.492
LeOno05bG0268000.1	Ca_02922.v1.0.492
LeOno05bG0119800.1	Ca_05336.v1.0.492
LeOno05bG0268000.1	Ca_22920.v1.0.492
LeOno05bG0119800.1	Ca_16360.v1.0.492
LeOno05cG0261900.1	Ca_02922.v1.0.492
LeOno05cG0117200.1	Ca_05336.v1.0.492
LeOno05cG0261900.1	Ca_22920.v1.0.492
LeOno05cG0117200.1	Ca_16360.v1.0.492
LeOno05dG0236200.1	Ca_02922.v1.0.492
LeOno05dG0087400.1	Ca_05336.v1.0.492
LeOno05dG0236200.1	Ca_22920.v1.0.492
Onobrychis viciifolia gene ID	Glycine max gene ID
LeOno02aG0492600.1	transcript:KRH30171
LeOno02aG0366800.1	transcript:KRH30171
LeOno02aG0366800.1	transcript:KRH17091
LeOno02aG0315800.1	transcript:KRH11704
LeOno02aG0492600.1	transcript:KRG98212
LeOno02aG0366800.1	transcript:KRG98212
LeOno02aG0366800.1	transcript:KRH72740
LeOno02bG0145800.1	transcript:KRH75363
LeOno02bG0512700.1	transcript:KRH30171
LeOno02bG0371000.1	transcript:KRH30171
LeOno02bG0371000.1	transcript:KRH17091
LeOno02bG0318900.1	transcript:KRH11704
LeOno02bG0512700.1	transcript:KRG98212
LeOno02bG0371000.1	transcript:KRG98212
LeOno02bG0371000.1	transcript:KRH72740
LeOno02cG0148500.1	transcript:KRH75363
LeOno02cG0491900.1	transcript:KRH30171
LeOno02cG0370600.1	transcript:KRH30171
LeOno02cG0370600.1	transcript:KRH17091
LeOno02cG0318600.1	transcript:KRH11704
LeOno02cG0491900.1	transcript:KRG98212
LeOno02cG0370600.1	transcript:KRG98212
LeOno02cG0370600.1	transcript:KRH72740
LeOno02dG0154500.1	transcript:KRH75363
LeOno02dG0374200.1	transcript:KRH30171
LeOno02dG0386000.1	transcript:KRH30171
LeOno02dG0374200.1	transcript:KRH17091
LeOno02dG0327800.1	transcript:KRH11704
LeOno02dG0374200.1	transcript:KRG98212
LeOno02dG0386000.1	transcript:KRG98212
LeOno02dG0374200.1	transcript:KRH72740
LeOno03aG0302000.1	transcript:KRH23636
LeOno03aG0302000.1	transcript:KRH09656
LeOno03aG0302000.1	transcript:KRH09656
LeOno03aG0302000.1	transcript:KRH47350
LeOno03bG0294600.1	transcript:KRH23414
LeOno03bG0306800.1	transcript:KRH23636
LeOno03bG0306800.1	transcript:KRH09656
LeOno03bG0306800.1	transcript:KRH09656
LeOno03bG0294600.1	transcript:KRH09917
LeOno03bG0306800.1	transcript:KRH47350
LeOno03cG0273200.1	transcript:KRH23414
LeOno03cG0285200.1	transcript:KRH23636
LeOno03cG0285200.1	transcript:KRH09656
LeOno03cG0273200.1	transcript:KRH09917
LeOno03cG0285200.1	transcript:KRH47350
LeOno03cG0285200.1	transcript:KRH47389
LeOno03cG0285200.1	transcript:KRH44553
LeOno03dG0273800.1	transcript:KRH23414
LeOno03dG0285500.1	transcript:KRH23636
LeOno03dG0285500.1	transcript:KRH09656
LeOno03dG0285500.1	transcript:KRH09656
LeOno03dG0273800.1	transcript:KRH09917
LeOno03dG0285500.1	transcript:KRH47350
LeOno04aG0181000.1	transcript:KRH00562
LeOno04aG0181000.1	transcript:KRH40604
LeOno04bG0179400.1	transcript:KRH00562
LeOno04bG0179400.1	transcript:KRH40604
LeOno04cG0166600.1	transcript:KRH00562
LeOno04cG0166600.1	transcript:KRH40604
LeOno04dG0177300.1	transcript:KRH00562
LeOno04dG0005500.1	transcript:KRG97147
LeOno04dG0005500.1	transcript:KRH68897
LeOno04dG0177300.1	transcript:KRH40604
LeOno05aG0309000.1	transcript:KRH27494
LeOno05aG0257700.1	transcript:KRH23636
LeOno05aG0257700.1	transcript:KRH09656
LeOno05aG0257700.1	transcript:KRH47350
LeOno05aG0259300.1	transcript:KRH47389
LeOno05aG0109400.1	transcript:KRH41990
LeOno05aG0257700.1	transcript:KRH44553
LeOno05bG0319000.1	transcript:KRH27494
LeOno05bG0119800.1	transcript:KRH27122
LeOno05bG0268000.1	transcript:KRH23636
LeOno05bG0268000.1	transcript:KRH09656
LeOno05bG0268000.1	transcript:KRH47350
LeOno05bG0270300.1	transcript:KRH47389
LeOno05bG0119800.1	transcript:KRH41990
LeOno05bG0270300.1	transcript:KRH44518
LeOno05bG0268000.1	transcript:KRH44553
LeOno05cG0117200.1	transcript:KRH27122
LeOno05cG0261900.1	transcript:KRH23636
LeOno05cG0261900.1	transcript:KRH09656
LeOno05cG0261900.1	transcript:KRH47350
LeOno05cG0263900.1	transcript:KRH47389
LeOno05cG0117200.1	transcript:KRH41990
LeOno05cG0263900.1	transcript:KRH44518
LeOno05cG0261900.1	transcript:KRH44553
LeOno05dG0295200.1	transcript:KRH27494
LeOno05dG0087400.1	transcript:KRH27122
LeOno05dG0236200.1	transcript:KRH23636
LeOno05dG0236200.1	transcript:KRH09656
LeOno05dG0236200.1	transcript:KRH47350
LeOno05dG0238400.1	transcript:KRH47389
LeOno05dG0087400.1	transcript:KRH41990
LeOno05dG0238400.1	transcript:KRH44518
LeOno05dG0236200.1	transcript:KRH44553
