# Supplementary material for: Genome-Wide Identification and Hormone-Induced Expression Analysis of the Anthocyanidin Reductase Gene Family in Sainfoin (Onobrychis viciifolia Scop.)
Source: Int J Mol Sci. 2025 Nov 21;26(23):11256. doi: 10.3390/ijms262311256 (PMC12691743; doi:10.3390/ijms262311256)
Supplement: Supplementary file 1 [file ijms-26-11256-s001.zip › Table S5.xlsx]

## Sheet: Sheet1
Table S5. Primer list
Primer name	Forward primer (5’-3’)	Reverse primer (5’-3’)
qOvANR18	CTCCGGCGTTTTCCACCT	GCTTCCTTCGCAGCGGTA
qOvANR19	ATGGCTGTGCTTGCAGGT	CCGGCCGCTTGCTTTTTC
qOvANR20	AGCCATCCAGCACACTGC	AAGCCTGCCAGATGCCTG
qOvANR31	CTCCTCCTGCTGCTGCTG	AAGCGATGAAGCCTCCGG
qOvANR40	TGGCTGAGGGTAAAGGCAG	TCCCCTCTGGATCAGCTCT
qOvANR56	GCCTCGCCACTTCCCTTT	GCTTGTTTCTCCGCCACG
qOvANR63	CCCTTGTTTTGGGGCCGA	GTGCATCCACCAGGTCCC
qOvANR65	CAGGAACGGTGAAACGCC	AAGGTGGAGGGGTGTCCA
ACTIN	CAAAAGATGGCAGATGCTGAGGAT	CATGACACCAGTATGACGAGGTCG
pCAMBIA1300-OvANR19	ggacagggtacccggggatccATGTCAAAGGTAGTTTGTGTAACGGG	caccatggtactagtgtcgacGACATAACCCTTGCTCTTCAAACA
pCAMBIA1300-OvANR20	ggacagggtacccggggatccATGCCGGAATATTGCGTCAC	caccatggtactagtgtcgacTAGGAAGCCCTTGTCTTGAAAGC
pCAMBIA1300-OvANR31	ggacagggtacccggggatccATGTCTCCTCCTCCTGCTGCT	caccatggtactagtgtcgacGTTTAATTTCTCTGGAACAGAAATGTG
pCAMBIA1300-OvANR40	ggacagggtacccggggatccAATGGCTGAGGGTAAAGGCAG	caccatggtactagtgtcgacCAGATAGCCCTTTTCCTTGCAA
