# Supplementary material for: Genome-Wide Identification and Hormone-Induced Expression Analysis of the Anthocyanidin Reductase Gene Family in Sainfoin (Onobrychis viciifolia Scop.)
Source: Int J Mol Sci. 2025 Nov 21;26(23):11256. doi: 10.3390/ijms262311256 (PMC12691743; doi:10.3390/ijms262311256)
Supplement: Supplementary file 1 [file ijms-26-11256-s001.zip › Table S6.xlsx]

## Sheet: Sheet1
Table S6. Information on species related to phylogenetic trees.
Species	Class	Fmily	Genome download website
Onobrychis viciifolia	Dicotyledons	Fabaceae	https://figshare.com/articles/online_resource/Genome_information_of_i_Onobrychis_viciifolia_i_/24155073
Arabidopsis thaliana	Dicotyledons	Brassicaceae	https://www.arabidopsis.org/download/list?dir=Genes%2FTAIR10_genome_release
Cicer arietinum	Dicotyledons	Fabaceae	https://phytozome-next.jgi.doe.gov/info/Carietinum_v1_0
Medicago truncatula	Dicotyledons	Fabaceae	https://phytozome-next.jgi.doe.gov/info/Mtruncatula_Mt4_0v1
Glycine max	Dicotyledons	Fabaceae	https://plants.ensembl.org/Glycine_max/Info/Index
